# Supplementary material for: Identification of novel growth phase- and media-dependent small non-coding RNAs in Streptococcus pyogenes M49 using intergenic tiling arrays
Source: BMC Genomics. 2012 Oct 13;13:550. doi: 10.1186/1471-2164-13-550 (PMC3542284; doi:10.1186/1471-2164-13-550)
Supplement: Additional file 2 — Sequences of primers used for 5′ RACE. [file 1471-2164-13-550-S2.xls]

## Sheet: Tabelle1
Sequences of primers used for 5´RACE
sRNA ID	GSP1	GSP2
sRNASpy490206 (fasX)	GCAATCAATCCCCAATTCAATC	CAGCTAATGTGATATCCAAACAAA
MOSES4 (Peter1)	GGCCTCAACTAGCCAATCAA	GTATGAAATTAAGCTATGAAG
sRNASpy490483c	GCAGGCTAGAGACATAACAATCAG	CCCTGCTCACAAAACTGTGAT
sRNASpy490822 (CRISPR)	CTCGGTGCCACTTTTTCAAG	CATAGCAAGTTAAAATAAGGC
sRNASpy491311c	CGGAAGCGCCAATCTGCAG	ACCATTCGGCTCTAACTACCC
sRNASpy491738	TTTCTTGACTCTGAGTTTCCC	CAACTGTGTTATTGTAAGTGTGC
