# Supplementary material for: Identification of novel growth phase- and media-dependent small non-coding RNAs in Streptococcus pyogenes M49 using intergenic tiling arrays
Source: BMC Genomics. 2012 Oct 13;13:550. doi: 10.1186/1471-2164-13-550 (PMC3542284; doi:10.1186/1471-2164-13-550)
Supplement: Additional file 3 — Sequences of gene-specific primers employed for qRT-PCR. [file 1471-2164-13-550-S3.xls]

## Sheet: Tabelle1
Sequences of primers used for qRT-PCR and the generation of Northern blot probes
sRNA ID	Forward strand (5'->3')	Reverse strand (5'->3')
sRNASpy490206 (fasX)	GCAATCAATCCCCAATTCAATC	GTCTGCCGAGCCATCATATC
5 S RNA	AGCGACTACCTTATCTCACAG	GAGATACACCTGTACCCATG
sRNASpy490822 (CRISPR)	CTCGGTGCCACTTTTTCAAG	AATCTTGTTGGAACCATTCAAAAC
sRNASpy490380c	CCTAAGGAGAGAAATGATGGG	ACAGATTAAAAAGCACCCAAAATG
sRNASpy490483c	GCAGGCTAGAGACATAACAATCAG	TCGAATAGGTCCCTGCTCAC
sRNASpy490957c	GATTATCAAAGTCGGCTTCCCGC	AGTCACTTTTGCGCAGGGGAGG
sRNASpy491311c	CGGAAGCGCCAATCTGCAG	GGAAAAAGGATGCAAGTATCTTATC
scan7	CTAGCTGAAATATTGTCCAGTTAGG	CACAAAAAGAGCAGCTAAATCTGAC
